# Supplementary material for: The effect of different grazing conditions on the insulin and incretin response to the oral glucose test in ponies
Source: BMC Vet Res. 2019 Oct 16;15:345. doi: 10.1186/s12917-019-2088-1 (PMC6794863; doi:10.1186/s12917-019-2088-1)
Supplement: Supplementary file 1 — Additional file 1. Raw data file. [file 12917_2019_2088_MOESM1_ESM.xlsx]

## Sheet: Sheet1
PonyID	Phase	0hIns	2hIns	0hGlu	2hGlu	0hGLP-1	2hGLP-1	2hGIP
1	Unfertilised	10.6	432	5	10.3	0.935	7.47477	105.982
2	Unfertilised	10.1	280	4.7	8.3	0.935	9.76893	114.903
3	Unfertilised	13.1	343	5.3	12.3	0.935	10.1234	175.942
4	Unfertilised	2	63.5	4.8	9.8	1.34081	14.3902	124.179
5	Unfertilised	2	65.7	4.7	6.4	0.935	10.4348	170.332
7	Unfertilised	2	20.2	4.9	6.1	0.935	5.49642	168.113
8	Unfertilised	2	135.6	4.8	11.1	0.935	10.9567	164.657
9	Unfertilised	2	62.8	4.6	7.4	0.935	8.77008	115.564
10	Unfertilised	7.47	520	4.8	11.2	0.935	4.30944	206.977
11	Unfertilised	12.1	13	5	9.1	0.935	2.64224	243.983
12	Unfertilised	22.9	96.3	5.2	7.1	0.935	4.19276	218.404
13	Unfertilised	2	15.5	5.7	7.5	0.935	2.60586	176.831
14	Unfertilised	2	211	5.2	7.8	1.16273	5.49216	134.212
15	Unfertilised	2	121	5.3	8.7	0.935	2.96893	145.131
16	Unfertilised	2	296	4.7	9.9	0.935	20.1506	335.936
18	Unfertilised	5.53	444	4.2	7.3	0.935	15.054	261.624
1	Fertilised	12.9	584	4.9	11.2	0.935	6.33626	206.71
2	Fertilised	166	332	4.5	9	0.935	7.88519	211.706
3	Fertilised	6.88	540	5.3	10.7	0.935	13.0727	180.503
4	Fertilised	2	183	5	11.7	1.18708	14.8044	180.827
5	Fertilised	16.8	238	4.7	9.6	0.935	8.49137	305.066
7	Fertilised	2	21.8	4.6	6.5	0.935	2.91301	223.784
8	Fertilised	2	208	4.3	10.8	0.935	20.1129	100.104
9	Fertilised	9.22	149	4.4	9.2	0.935	9.17072	162.248
10	Fertilised	5.54	492	5	8.8	0.935	5.40702	44.1271
11	Fertilised	missing	32.6	7	8.7	0.935	0.935	127.505
12	Fertilised	2	37	6	9	0.935	2.29142	184.149
13	Fertilised	2	11.7	7.2	7.6	0.935	0.935	150.48
14	Fertilised	2.48	392	4.9	8.4	0.935	16.5046	164.609
15	Fertilised	2	34.7	6.7	10.1	0.935	2.76627	96.5041
16	Fertilised	2	270	4.5	8.9	0.935	19.2631	225.196
18	Fertilised	12.1	546	4.3	8.9	1.01985	6.9002	392.512
